# Supplementary material for: Preservation of Tetherin and CD4 Counter-Activities in Circulating Vpu Alleles despite Extensive Sequence Variation within HIV-1 Infected Individuals
Source: PLoS Pathog. 2014 Jan 23;10(1):e1003895. doi: 10.1371/journal.ppat.1003895 (PMC3900648; doi:10.1371/journal.ppat.1003895)
Supplement: Table S1 — Complete sequence-function data of 304 natural Vpu proteins. The amino acid sequences, CD4 downregulation activity and tetherin counter-activity of 304 vpu alleles isolated from 14 HIV-1-infected individuals are shown in Excel format. Filters have been applied to each column so that the sequences can be ordered or selected by function, individual, progression group, or by particular residues at each position. Vpus are named according to (i) the individual from whom they were derived (e.g. RP 1), (ii) the visit to the clinic when the sample was obtained, and (iii) the sequence ID. The frequency of occurrence of each particular allele in a given time point is indicated by the column headed “N = ”. Function is expressed as a percentage of that of NL4.3 Vpu, with traffic light formatting: red indicating no activity, yellow indicating intermediate, and green indicating highly active, with a continuous spectra of colour across these definitions. NL4.3 and Consensus B Vpu sequences are given at the top of the table for comparison, along with amino acid position and a schematic of the different regions of the protein (TM = transmembrane domain, H1 and H2 = first and second alpha helices, respectively. Amino acids in the patient-derived sequences that differ from that of Consensus B Vpu are highlighted in blue. Amino acids that have been assigned to loss-of-function of a given Vpu (as detailed in the text) are highlighted in red. (XLSX) [file ppat.1003895.s007.xlsx]

## Sheet: All function
																									*				*
																											TM
											M	Q	P	I	-	I	V	A	I	V	A	L	V	V	A	I	I	I	A	I	V	V	W	S	I	V	I	I	E	Y	R	K	I	L	R	Q	R	K	I
	NFkB		CD4		THN		Vpu ID				1	2	3	4	5	6	7	8	9	10	11	12	13	14	15	16	17	18	19	20	21	22	23	24	25	26	27	28	29	30	31	32	33	34	35	36	37	38	39
Rank	% reduction		%	grade	%	grade		V	ID	N=	M	Q	S	L	Q	I	L	A	I	V	A	L	V	V	A	A	I	I	A	I	V	V	W	S	I	V	F	I	E	Y	R	K	I	L	R	Q	R	K	I
1	43		79	3	79	2	LTNP 1	11	5_31	1	M	Q	P	L	E	I	S	A	I	V	A	L	V	V	A	V	I	I	A	I	I	V	W	T	I	V	A	L	E	Y	R	K	I	L	R	Q	R	R	I
2	48		94	4	129	4	LTNP 1	23	2_65	1	M	Q	S	L	E	I	Y	S	L	V	A	L	I	I	A	I	I	I	A	I	I	V	W	T	I	V	A	L	E	Y	R	K	I	L	R	Q	R	R	I
3	51		93	4	87	3	LTNP 1	23	2_37	1	M	Q	S	L	E	V	Y	S	I	V	A	L	I	I	V	T	I	I	A	I	I	V	W	T	I	V	A	L	E	Y	R	K	I	L	R	Q	R	R	I
4	51		79	3	169	5	LTNP 1	23	2_50	2	M	Q	S	L	K	I	Y	S	L	V	A	L	I	I	A	I	I	I	A	I	I	V	W	T	I	V	A	L	E	H	R	K	I	L	R	Q	R	R	I
5	54		93	4	98	3	LTNP 1	23	2_18	1	M	Q	S	L	E	V	Y	S	I	V	A	L	V	I	V	T	I	I	A	I	I	V	W	T	I	V	A	L	E	Y	R	K	I	L	R	Q	R	K	I
6	54		77	3	103	3	LTNP 1	23	2_15	1	M	Q	S	L	K	I	Y	S	L	V	A	L	I	I	A	I	I	I	A	V	I	V	W	T	I	V	A	L	E	H	R	K	I	L	R	Q	R	R	I
7	57		89	4	82	3	LTNP 1	23	2_13	4	M	Q	S	L	E	I	Y	S	I	V	A	L	I	I	A	I	I	I	A	V	I	V	W	T	I	V	A	L	E	H	R	K	I	L	R	Q	R	R	I
8	57		90	4	115	3	LTNP 1	23	0_19	2	M	Q	S	L	E	I	Y	S	L	V	A	L	I	I	A	I	I	I	A	I	I	V	W	T	I	V	T	L	E	Y	R	K	I	L	R	Q	R	R	I
9	59		87	4	123	4	LTNP 1	11	3_78	1	M	Q	P	L	E	I	S	A	I	V	A	L	V	V	A	V	I	I	A	I	I	V	W	T	I	V	A	L	E	Y	R	K	I	L	R	L	R	R	I
10	59		96	4	127	4	LTNP 1	23	2_11	15	M	Q	S	L	E	V	Y	S	I	V	A	L	V	I	V	T	I	I	A	I	I	V	W	T	I	V	A	L	E	Y	R	K	I	L	R	Q	R	R	I
11	60		87	4	125	4	LTNP 1	23	2_5	1	M	Q	P	L	E	T	Y	S	I	V	A	L	V	V	A	G	I	I	A	I	I	V	W	T	I	V	A	L	E	Y	R	K	I	L	R	Q	R	R	I
12	60		89	4	150.576	4	LTNP 1	11	2_28	2	M	Q	S	L	E	I	Y	S	L	I	A	L	V	I	A	I	I	I	A	I	V	V	W	T	I	V	A	L	E	Y	R	K	I	L	R	Q	R	K	I
13	61		75	3	134	4	LTNP 1	4	1_30/2_56	4	M	Q	S	L	Q	I	V	A	L	V	A	L	V	V	A	I	I	I	A	I	F	V	W	S	I	V	A	L	E	Y	R	K	I	L	R	Q	R	K	I
14	61		90	4	148	4	LTNP 1	4	1_83	1	M	Q	S	L	Q	I	V	A	L	V	A	L	V	V	A	I	I	I	A	I	V	V	W	S	I	V	A	L	E	Y	R	K	I	L	R	Q	R	K	I
15	63		96	4	100	3	LTNP 1	23	2_28	1	M	Q	S	L	E	V	Y	S	I	V	A	L	V	I	V	T	I	I	A	I	I	V	W	T	I	V	A	L	E	Y	K	K	I	L	R	Q	R	R	I
16	63		91	4	119	3	LTNP 1	11	4_6	6	M	Q	P	L	E	I	S	A	I	V	A	L	V	I	A	I	I	I	A	I	I	V	W	T	I	V	A	L	E	Y	R	K	I	L	R	Q	R	R	I
17	63		85	4	138	4	LTNP 1	4	1_20	1	M	Q	S	S	Q	I	L	A	L	V	A	L	V	V	A	I	I	L	A	I	V	V	W	S	I	V	A	L	E	Y	R	K	I	L	R	Q	R	K	I
18	63		92	4	144	4	LTNP 1	11	4_3	1		M	Y	L	Q	I	L	A	I	V	A	L	V	V	A	I	I	I	A	I	I	V	W	T	I	V	A	L	E	Y	R	K	I	L	R	Q	R	R	I
19	64		89	4	99	3	LTNP 1	23	2_86	3	M	Q	P	L	E	T	Y	S	I	V	A	L	V	V	A	G	I	I	A	I	I	V	W	T	I	V	A	L	E	Y	R	K	I	L	R	Q	R	R	I
20	64		87	4	127	4	LTNP 1	4	3_83	2	M	Q	S	V	Q	I	L	A	L	V	A	L	V	V	A	I	I	I	A	I	I	V	W	S	I	V	A	L	E	Y	R	R	I	L	R	Q	R	K	I
21	64		97	4	135	4	LTNP 1	4	3_60	2	M	Q	S	L	E	I	L	A	L	V	A	L	V	V	A	I	I	I	A	I	I	V	W	S	I	V	A	L	E	Y	R	R	I	L	R	Q	R	K	I
22	65		81	4	97	3	LTNP 1	4	3_74	1	M	Q	S	L	Q	I	V	A	L	V	A	L	V	V	A	A	I	I	A	I	V	V	W	T	I	V	A	L	E	Y	R	K	I	L	R	Q	R	K	I
23	65		92	4	101	3	LTNP 1	23	2_35	2	M	Q	P	L	E	I	Y	S	L	V	A	L	V	V	A	G	I	I	A	I	I	V	W	T	I	V	A	I	E	Y	R	K	I	L	R	Q	R	R	I
24	65		88	4	134	4	LTNP 1	11	3_57	7	M	Q	S	L	E	I	Y	S	L	V	A	L	V	I	A	I	I	I	A	I	V	V	W	T	I	V	A	L	E	Y	R	K	I	L	R	Q	R	K	I
25	65		84	4	144	4	LTNP 1	4	3_72	1	M	Q	S	L	Q	I	V	A	L	V	A	L	V	V	A	I	I	I	A	I	F	V	W	S	I	V	A	L	E	Y	R	K	I	L	R	Q	R	K	I
26	66		93	4	130	4	LTNP 1	11	5_38	1		M	Y	L	Q	I	L	A	I	V	A	L	V	V	A	I	I	I	A	I	I	V	W	A	I	V	A	L	E	Y	R	R	I	L	R	Q	R	K	I
27	66		81	4	143	4	LTNP 1	11	2_63	1	M	Q	P	L	E	I	S	S	V	V	A	L	V	V	A	I	I	I	A	I	I	V	W	T	I	V	A	L	E	Y	R	K	I	L	R	Q	R	R	I
28	67		79	3	100	3	LTNP 1	4	1_71	1	M	Q	S	V	Q	I	L	A	L	V	A	L	V	V	A	I	I	I	A	I	F	V	W	S	I	V	A	L	E	Y	R	K	I	L	R	Q	R	K	I
29	67		89	4	125	4	LTNP 1	11	4_12	5	M	Q	P	L	E	I	S	A	I	V	A	L	V	V	A	I	I	I	A	I	I	V	W	T	I	V	A	L	E	Y	R	K	I	L	R	Q	R	R	I
30	67		80	3	150	4	LTNP 1	4	1_56	1	M	Q	S	L	Q	I	V	A	L	V	A	L	V	I	A	I	I	I	A	I	V	V	W	T	I	V	A	L	E	Y	R	K	I	L	R	Q	R	K	I
31	67		81	4	156	4	LTNP 1	4	3_64	2	M	Q	S	L	Q	I	V	A	L	V	A	L	V	V	A	I	I	I	A	I	I	V	W	S	I	V	A	L	E	Y	R	R	I	L	R	Q	R	K	I
32	68		86	4	169	5	LTNP 1	4	1_67	1	M	Q	S	V	Q	I	L	A	L	V	A	L	V	V	A	I	I	L	A	I	V	V	W	S	I	V	A	L	E	Y	R	K	I	L	R	Q	R	K	I
33	69		86	4	135	4	LTNP 1	11	1_30	4	M	Q	P	L	E	I	S	A	I	V	A	L	V	V	A	V	I	I	A	I	I	V	W	T	I	V	A	L	E	Y	R	K	I	L	R	Q	R	R	I
34	69		92	4	171	5	LTNP 1	4	3_54	1	M	Q	S	L	Q	I	V	A	L	V	A	L	V	V	A	I	I	I	A	I	V	V	W	T	I	V	A	L	E	Y	R	K	I	L	R	Q	R	K	I
35	70		95	4	109	3	LTNP 1	23	2_7	2	M	Q	S	L	E	V	Y	S	L	V	A	L	V	V	A	G	I	I	A	I	I	V	W	T	I	V	A	L	E	Y	R	K	I	L	R	Q	R	R	I
36	70		88	4	134	4	LTNP 1	11	1_14	1	M	Q	P	L	E	I	S	A	V	V	A	L	V	V	A	I	I	I	A	I	I	V	W	T	I	V	A	L	E	Y	R	K	I	L	R	Q	R	R	I
37	70		93	4	136	4	LTNP 1	4	3_65	8	M	Q	S	L	E	I	L	A	L	V	A	L	V	V	A	I	I	I	A	I	I	V	W	S	I	V	A	L	E	Y	R	R	I	L	R	Q	R	K	I
38	71		89	4	93	3	LTNP 1	11	2_13	1	M	Q	P	L	E	I	S	A	I	V	A	V	V	V	A	V	I	I	A	I	I	V	W	T	I	V	A	L	E	Y	R	K	I	L	R	Q	R	K	I
39	72		93	4	92	3	LTNP 1	23	2_21	5	M	Q	P	L	E	I	Y	S	L	V	A	L	V	V	A	G	I	I	A	I	I	V	W	T	I	V	A	L	E	Y	R	K	I	L	R	Q	R	R	I
40	72		82	4	128	4	LTNP 1	4	3_53	1	M	Q	S	V	Q	I	L	A	L	V	A	L	V	V	A	I	I	I	A	V	V	V	W	T	I	V	A	L	E	Y	R	K	I	L	R	Q	R	K	I
41	72		88	4	152	4	LTNP 1	4	1_89	2	M	Q	S	L	Q	I	V	A	L	V	A	L	V	V	A	I	I	I	A	I	F	V	W	S	I	V	A	L	E	Y	R	K	I	L	R	Q	R	K	I
42	74		86	4	126	4	LTNP 1	11	3_66	1	M	Q	P	L	E	I	S	A	I	V	A	L	V	V	A	V	I	I	A	I	I	V	W	T	I	V	A	L	E	Y	R	K	I	L	R	Q	R	R	I
43	74		92	4	140	4	LTNP 1	4	2_57	1	M	Q	S	L	E	I	L	A	L	V	A	L	V	V	A	I	I	I	A	I	I	V	W	S	I	V	A	L	E	Y	R	K	I	L	R	Q	R	K	I
44	74		85	4	165	5	LTNP 1	4	1_90	1	M	Q	S	L	Q	I	V	A	L	V	A	L	V	V	A	I	I	I	A	I	V	V	W	T	I	V	A	L	E	Y	R	K	I	L	R	Q	R	K	I
45	76		79	3	104	3	LTNP 1	4	2_27	1	M	Q	S	L	Q	I	V	A	L	V	A	L	V	V	A	I	I	I	A	I	I	V	W	S	I	V	A	L	E	Y	R	R	I	L	R	Q	R	K	I
46	35		96	4	106	3	LTNP 2	14	5_54	1	M	Q	P	L	V	I	L	A	I	V	A	L	V	V	A	I	I	I	A	I	V	V	W	T	I	V	F	I	E	Y	R	K	I	L	R	Q	R	K	I
47	57		91	4	152	4	LTNP 2	19	4_9	8	M	Q	P	L	V	I	L	A	I	V	A	L	V	V	A	I	I	L	A	I	V	V	W	T	I	V	F	I	E	Y	R	K	I	L	R	Q	R	K	I
48	58		89	4	101	3	LTNP 2	14	4_51	1	M	Q	P	L	V	I	L	A	I	V	A	L	V	V	A	T	I	I	A	I	V	V	W	T	I	V	F	I	E	Y	R	K	I	L	R	Q	R	K	I
49	60		89	4	111	3	LTNP 2	19	4_3	4	M	Q	P	L	V	I	L	A	I	V	A	L	V	V	A	I	I	I	A	I	V	V	W	T	I	V	F	I	E	Y	R	K	I	L	R	Q	R	K	I
50	60		92	4	124	4	LTNP 2	14	4_70	1	M	Q	P	L	V	I	L	A	I	V	A	L	V	V	A	I	L	I	A	I	V	V	W	T	I	V	F	I	E	Y	R	K	I	L	R	Q	R	K	I
51	60		95	4	124	4	LTNP 2	19	4_29	2	M	Q	P	L	V	I	L	A	I	V	A	L	V	V	A	T	I	I	A	I	I	V	W	T	I	V	F	I	E	Y	R	K	I	L	R	Q	R	K	I
52	60		87	4	142	4	LTNP 2	14	4_91	1	M	Q	P	L	V	I	L	A	I	V	A	L	V	V	A	I	I	I	A	I	V	V	W	T	I	V	F	I	E	Y	R	K	I	L	R	Q	R	K	I
53	61		86	4	138	4	LTNP 2	19	3_5	2	M	Q	P	L	V	I	L	A	I	V	A	L	V	V	A	T	I	I	A	I	V	V	W	T	I	V	F	I	E	Y	R	K	I	L	R	Q	R	K	I
54	62		84	4	136	4	LTNP 2	14	3_78	3	M	Q	P	L	V	I	L	A	I	V	A	L	V	V	A	T	I	I	A	I	V	V	W	T	I	V	F	I	E	Y	R	K	I	L	R	Q	R	K	I
55	63		97	4	121	4	LTNP 2	19	4_17	3	M	Q	P	L	V	I	L	A	I	V	A	L	V	V	A	I	I	L	A	I	V	V	W	T	I	V	F	I	E	Y	R	K	I	L	R	Q	R	K	I
56	64		96	4	114	3	LTNP 2	19	4_32	2	M	Q	P	L	V	I	L	A	I	V	A	L	V	V	A	I	I	L	A	I	V	V	W	T	I	V	F	I	E	Y	R	K	I	L	R	Q	R	K	I
57	64		98	4	134	4	LTNP 2	19	4_74	1	M	Q	P	L	V	I	L	A	I	V	A	L	V	V	A	I	I	I	A	I	V	V	W	T	I	V	F	I	E	Y	R	K	I	L	R	Q	R	K	I
58	64		93	4	166	5	LTNP 2	14	3_58	1	M	Q	P	L	V	I	L	A	I	V	A	L	V	V	A	I	I	I	A	S	V	V	W	T	I	V	F	I	E	Y	R	K	I	L	R	Q	R	K	I
59	65		94	4	113	3	LTNP 2	14	3_51	23	M	Q	P	L	V	I	L	A	I	V	A	L	V	V	A	I	I	I	A	I	V	V	W	T	I	V	F	I	E	Y	R	K	I	L	R	Q	R	K	I
60	74		98	4	104	3	LTNP 2	19	3_10	13	M	Q	P	L	V	I	L	A	I	V	A	L	V	V	A	I	I	I	A	I	V	V	W	T	I	V	F	I	E	Y	R	K	I	L	R	Q	R	K	I
61	34		44	2	77.7526	2	LTNP 3	11	2_25	1	M	Q	P	L	V	I	V	S	I	V	A	L	V	V	V	V	I	I	A	I	V	V	W	T	I	V	F	I	E	Y	R	K	I	L	R	Q	K	K	I
62	46		88	4	85.0597	3	LTNP 3	11	3_42	9	M	Q	P	L	V	I	V	S	I	V	A	L	V	V	V	A	I	I	A	I	V	V	W	T	I	V	F	I	E	Y	R	K	I	L	R	Q	R	K	I
63	48		86	4	42	2	LTNP 3	4	2_11	1	M	Q	P	L	E	I	V	S	I	V	A	L	V	V	V	E	I	I	A	I	V	V	W	T	I	V	F	I	E	Y	R	K	I	L	R	Q	K	K	I
64	55		38	1	55	2	LTNP 3	11	1_44	1	M	Q	P	L	V	I	V	S	I	V	A	L	V	V	V	A	I	I	A	I	V	V	W	T	I	V	F	I	K	Y	R	K	I	L	R	Q	R	K	I
65	59		96	4	100.636	3	LTNP 3	11	1_37	1	M	Q	P	L	V	I	G	S	I	V	A	L	V	V	V	G	I	I	A	I	V	V	W	T	I	V	F	I	E	Y	R	K	I	L	R	Q	R	K	I
66	60		93	4	96.6716	3	LTNP 3	11	3_38	4	M	Q	P	L	V	I	G	S	I	V	A	L	V	V	V	G	I	I	A	I	V	V	W	T	I	V	F	I	E	Y	R	K	I	L	R	Q	R	K	I
67	61		95	4	88.4273	3	LTNP 3	11	1_41	1	M	Q	P	L	V	I	G	S	I	V	A	L	V	V	V	G	I	I	A	I	V	V	W	T	I	V	F	I	E	Y	R	K	I	L	R	Q	R	K	I
68	61		93	4	130.483	4	LTNP 3	11	2_33	1	M	Q	P	S	V	I	V	S	I	V	A	L	V	V	A	G	I	I	A	I	V	V	W	T	I	V	F	I	E	Y	R	K	I	L	R	Q	R	K	I
69	62		95	4	120.61	4	LTNP 3	11	2_49	2	M	Q	P	S	A	I	V	A	I	V	A	L	V	V	A	G	I	I	A	I	V	V	W	T	I	V	F	I	E	Y	R	K	I	L	R	Q	R	K	I
70	64		105	5	91	3	LTNP 3	4	1_19	1	M	Q	P	L	E	I	V	S	I	V	A	L	V	V	V	V	I	I	A	I	V	V	W	T	I	V	F	I	E	Y	R	K	I	L	R	Q	K	K	I
71	65		106	5	94	3	LTNP 3	4	2_4	2	M	Q	P	L	E	I	V	S	I	V	A	L	V	V	V	V	I	I	A	I	V	V	W	T	I	V	F	I	E	Y	R	K	I	L	R	Q	K	K	I
72	66		103	5	32	1	LTNP 3	4	2_52	1	M	Q	P	L	E	I	V	S	M	V	A	L	V	V	V	V	I	I	A	I	V	V	W	T	I	V	F	I	E	Y	R	K	I	L	R	Q	K	K	I
73	66		106	5	108.585	3	LTNP 3	4	2_7	8	M	Q	P	L	E	I	V	S	I	V	A	L	V	V	V	V	I	I	A	I	V	V	W	T	I	V	F	I	E	Y	R	K	I	L	R	Q	K	K	I
74	66		103	5	129.486	4	LTNP 3	4	1_8	3	M	Q	P	L	E	I	V	S	I	V	A	L	V	V	V	G	I	I	A	I	V	V	W	T	I	V	F	I	E	Y	R	K	I	L	R	Q	K	K	I
75	66		97	4	132.746	4	LTNP 3	11	2_4	1	M	Q	P	S	V	I	V	S	I	V	A	L	V	V	A	A	I	I	A	I	V	V	W	T	I	V	F	I	E	Y	R	K	I	L	R	Q	R	K	I
76	68		94	4	83.6805	3	LTNP 3	11	2_52	1	M	Q	P	L	V	I	V	S	I	V	A	L	V	V	V	A	I	I	A	I	V	V	W	T	I	V	F	I	E	Y	R	K	I	L	R	Q	R	K	I
77	68		94	4	86.0126	3	LTNP 3	11	1_60	1	M	Q	P	L	V	I	V	S	I	V	A	L	V	V	V	A	I	I	A	I	V	V	W	T	I	V	F	I	E	Y	R	K	I	L	R	Q	R	K	I
78	68		96	4	96.084	3	LTNP 3	11	2_50	1	M	Q	P	L	V	I	G	S	I	V	A	L	V	V	V	G	I	V	A	I	V	V	W	T	I	V	F	I	E	Y	R	K	I	L	R	Q	R	K	I
79	69		105	5	44	2	LTNP 3	4	2_54	1	M	Q	P	L	E	I	V	S	I	V	A	L	V	V	V	V	I	I	A	I	V	V	W	T	I	V	F	I	E	Y	R	K	I	L	R	Q	R	K	I
80	69		97	4	92.0648	3	LTNP 3	4	2_13	2	M	Q	P	L	E	I	V	S	I	V	A	L	V	V	V	G	I	I	A	I	V	V	W	T	I	V	F	I	E	Y	R	K	I	L	R	Q	K	K	I
81	69		98	4	149.433	4	LTNP 3	11	2_59	1	M	Q	P	S	V	I	V	S	I	V	A	L	V	V	A	A	I	I	A	I	V	V	W	T	I	V	F	I	E	Y	R	K	I	L	R	Q	R	K	I
82	70		97	4	103.285	3	LTNP 3	11	2_62	2	M	Q	P	L	V	I	G	S	I	V	A	L	V	V	V	A	I	I	A	I	V	V	W	T	I	V	F	I	E	Y	R	K	I	L	R	Q	R	K	I
83	70		96	4	118.159	3	LTNP 3	11	3_31	3	M	Q	P	S	A	I	V	A	I	V	A	L	V	V	A	G	I	I	A	I	V	V	W	T	I	V	F	I	E	Y	R	K	I	L	R	Q	K	K	I
84	72		105	5	59	2	LTNP 3	4	1_12	8	M	Q	P	L	E	I	V	S	I	V	A	L	V	V	V	V	I	I	A	I	V	V	W	T	I	V	F	I	E	Y	R	K	I	L	R	Q	K	K	I
85	72		98	4	97	3	LTNP 3	4	2_3	2	M	Q	P	L	E	I	V	S	I	V	A	L	V	V	V	G	I	I	A	I	V	V	W	T	I	V	F	I	E	Y	R	K	I	L	R	Q	K	K	I
86	13		15	1	13	1	LTNP 4	18	2_36	1	M	Q	S	L	Q	I	L	G	I	V	A	L	V	V	A	G	I	I	A	I	V	V	W	T	I	V	I	I	E	Y	R	K	I	L	R	Q	R	K	I
87	30		23	1	30	1	LTNP 4	13	2_71	1	M	Q	S	L	Q	I	L	G	I	V	A	L	V	V	A	G	I	I	A	I	V	V	W	T	I	V	I	I	E	Y	R	K	I	L	R	Q	R	K	I
88	37		98	4	133	4	LTNP 4	13	2_54	1	M	Q	S	L	Q	I	L	G	I	V	A	L	V	V	A	G	I	I	A	I	V	V	W	T	I	V	I	I	E	Y	R	K	I	L	R	Q	R	K	I
89	52		101	5	145	4	LTNP 4	18	2_5	4	M	Q	S	L	Q	I	L	G	I	V	A	L	V	V	A	G	I	I	A	I	V	V	W	T	I	V	I	I	E	Y	R	E	I	L	R	Q	R	K	I
90	54		99	4	127	4	LTNP 4	18	3_30	1	M	Q	S	L	Q	I	L	G	I	V	A	L	V	V	A	G	I	I	A	I	V	V	W	T	I	V	I	I	E	Y	R	K	I	L	R	Q	R	K	I
91	54		99	4	150	4	LTNP 4	13	2_46	1	M	Q	S	L	Q	I	L	G	I	V	A	L	V	V	A	G	I	I	A	I	V	V	W	T	I	V	I	I	E	Y	R	K	I	S	R	Q	R	K	I
92	59		101	5	146	4	LTNP 4	18	2_39	1	M	Q	S	L	Q	I	L	G	I	V	A	L	V	V	A	G	I	I	A	I	V	V	W	T	I	V	I	I	E	Y	R	K	I	L	R	Q	R	K	I
93	62		101	5	139	4	LTNP 4	18	3_40	1	M	Q	S	L	Q	I	L	G	I	V	A	L	V	I	A	G	I	I	A	I	V	V	W	T	I	V	I	I	E	Y	R	K	I	L	R	Q	R	K	I
94	62		102	5	143	4	LTNP 4	13	2_80	1	M	Q	S	L	Q	I	L	G	I	V	A	L	V	V	A	G	I	I	A	I	V	V	W	T	I	V	I	I	E	Y	R	K	I	L	R	Q	R	K	I
95	63		103	5	135	4	LTNP 4	18	3_32	1	M	Q	S	L	Q	I	L	G	I	V	A	L	V	V	A	G	I	I	A	I	V	V	W	T	I	V	I	I	E	Y	R	K	I	L	R	Q	R	K	I
96	66		113	5	146	4	LTNP 4	11	1_13	1	M	Q	S	L	Q	I	L	G	I	V	A	L	V	V	A	G	I	I	A	I	V	V	W	T	I	V	I	M	E	Y	R	K	I	L	R	Q	R	K	I
97	68		101	5	147	4	LTNP 4	18	2_13	24	M	Q	S	L	Q	I	L	G	I	V	A	L	V	V	A	G	I	I	A	I	V	V	W	T	I	V	I	I	E	Y	R	K	I	L	R	Q	R	K	I
98	71		100	4	152	4	LTNP 4	13	2_13	27	M	Q	S	L	Q	I	L	G	I	V	A	L	V	V	A	G	I	I	A	I	V	V	W	T	I	V	I	I	E	Y	R	K	I	L	R	Q	R	K	I
99	72		101	5	149	4	LTNP 4	11	1_14	30	M	Q	S	L	Q	I	L	G	I	V	A	L	V	V	A	G	I	I	A	I	V	V	W	T	I	V	I	I	E	Y	R	K	I	L	R	Q	R	K	I
100	44		28	1	31	1	LTNP 5	17	1_72	1	M	Q	T	L	Q	I	A	A	I	V	A	L	V	V	V	A	I	I	A	I	V	V	W	S	I	V	L	I	E	Y	R	K	I	L	R	Q	R	K	I
101	51		93	4	93	3	LTNP 5	17	2_81	4	M	Q	T	L	Q	I	A	A	I	V	A	L	V	V	T	A	I	I	A	I	V	V	W	S	I	V	L	I	E	Y	R	K	I	L	R	Q	R	K	I
102	56		86	4	125.548	4	LTNP 5	17	1_28	1	M	Q	T	L	Q	I	T	A	I	V	A	L	V	I	A	A	I	I	A	I	V	V	W	S	I	V	L	I	E	Y	R	K	I	L	R	Q	R	K	I
103	56		90	4	166	5	LTNP 5	17	1_87	1	M	Q	T	V	Q	I	L	A	I	V	A	L	V	V	A	A	I	I	A	I	V	V	W	S	I	V	L	I	E	Y	K	K	I	L	R	Q	R	K	I
104	60		89	4	78.4053	2	LTNP 5	17	1_38	1	M	Q	T	L	Q	I	A	A	I	V	A	L	V	V	V	A	I	I	A	I	V	V	W	S	I	V	L	I	E	Y	R	R	I	L	R	Q	R	K	I
105	61		93	4	103	3	LTNP 5	17	2_85	4	M	Q	T	L	Q	I	A	A	I	V	A	L	V	V	V	A	I	I	A	I	V	V	W	S	I	V	L	I	E	Y	R	K	I	L	R	Q	R	K	I
106	61		93	4	115	3	LTNP 5	17	1_78	1	M	Q	T	L	Q	I	A	A	I	V	A	L	V	V	V	A	I	V	A	I	V	V	W	S	I	V	L	I	E	Y	R	K	I	L	R	Q	R	K	I
107	64		90	4	97	3	LTNP 5	17	1_9	1	M	Q	T	L	Q	I	A	A	I	V	A	L	V	V	V	A	I	V	A	I	A	V	W	S	I	V	L	I	E	Y	R	K	I	L	R	Q	R	K	I
108	66		95	4	33	1	LTNP 5	22	1_88	1	M	Q	T	L	Q	I	A	A	I	V	A	L	V	V	A	A	I	I	A	I	V	V	W	T	I	V	L	I	E	Y	R	K	I	L	R	Q	R	K	I
109	66		87	4	132	4	LTNP 5	17	2_77	2	M	Q	T	L	Q	I	V	A	I	V	A	L	V	V	A	A	I	I	A	I	V	V	W	S	I	V	L	I	E	Y	R	K	I	L	R	Q	R	K	I
110	67		89	4	94	3	LTNP 5	22	5_59	1	M	H	T	V	Q	I	L	A	I	V	A	L	V	V	A	A	I	I	A	I	V	V	W	S	I	V	L	I	E	Y	R	K	I	L	R	Q	R	K	I
111	67		59	2	112	3	LTNP 5	17	2_64	1	M	Q	T	L	Q	I	A	A	I	V	A	L	V	V	A	A	I	I	A	I	V	A	W	S	I	V	V	I	E	Y	R	K	I	L	R	Q	R	K	I
112	67		91	4	132	4	LTNP 5	17	1_59	1	M	Q	T	L	Q	I	A	A	I	V	A	L	V	V	T	A	I	I	A	I	V	V	W	S	I	V	L	V	E	Y	R	K	I	L	R	Q	R	K	I
113	67		93	4	136	4	LTNP 5	17	2_56	9	M	Q	T	V	Q	I	L	A	I	V	A	L	V	V	A	A	I	I	A	I	V	V	W	S	I	V	L	I	E	Y	R	K	I	L	R	Q	R	K	I
114	67		88	4	144	4	LTNP 5	17	2_61	1	M	Q	T	L	Q	I	A	A	I	V	A	L	A	V	A	A	I	I	A	I	V	V	W	S	I	V	L	I	E	Y	R	K	I	L	R	Q	R	K	I
115	68		88	4	130	4	LTNP 5	17	1_58	1	M	Q	T	L	Q	I	T	A	I	V	A	L	V	V	A	A	I	V	A	I	V	V	W	S	I	V	L	I	E	Y	R	K	I	L	R	Q	R	K	I
116	69		89	4	132	4	LTNP 5	17	1_49	1	M	Q	T	V	Q	I	L	A	I	V	A	L	V	V	A	A	I	I	A	I	V	V	W	S	I	V	L	I	E	Y	R	K	I	L	R	Q	R	K	I
117	70		85	4	115	3	LTNP 5	22	1_65	1	M	Q	T	V	Q	I	L	A	I	V	A	L	V	I	A	A	I	I	A	I	V	V	W	S	I	V	V	I	E	Y	R	K	I	L	R	Q	R	K	I
118	70		85	4	121	4	LTNP 5	22	2_69	1	M	Q	T	V	Q	I	I	A	I	V	A	L	V	I	A	A	I	I	A	I	V	V	W	S	I	V	V	I	E	Y	R	K	I	L	R	Q	R	K	I
119	71		80	3	98	3	LTNP 5	22	4_37	1	M	R	T	L	Q	I	A	A	I	V	A	L	V	I	A	A	I	I	A	I	V	V	W	S	I	V	V	I	E	Y	R	K	I	L	R	Q	R	K	I
120	72		87	4	78	2	LTNP 5	22	1_8	1	M	Q	T	L	Q	I	A	A	I	V	A	L	V	V	T	A	I	I	A	I	V	V	W	S	I	V	L	I	E	Y	R	K	I	L	R	Q	R	K	I
121	72		75	3	104	3	LTNP 5	22	1_53	1	M	Q	T	L	Q	I	L	A	I	V	A	L	A	V	A	A	I	I	A	I	V	V	W	S	I	V	L	L	E	Y	R	K	I	L	R	Q	R	K	I
122	72		76	3	115	3	LTNP 5	22	1_46	2	M	Q	T	L	Q	I	L	A	I	V	A	L	V	V	A	A	I	I	A	I	V	V	W	S	I	V	L	I	E	Y	R	R	I	L	R	Q	R	K	I
123	73		89	4	150	4	LTNP 5	17	2_62	2	M	Q	T	L	Q	I	T	A	I	V	A	L	V	V	A	A	I	I	A	I	V	V	W	S	I	V	L	I	E	Y	R	K	I	L	R	Q	R	K	I
124	74		95	4	96	3	LTNP 5	17	2_60	1	M	Q	T	L	Q	I	A	A	I	V	A	L	V	V	A	A	I	V	A	I	V	V	W	S	I	V	L	I	E	Y	R	K	I	L	R	Q	R	K	I
125	75		89	4	116	3	LTNP 5	22	5_63	1	M	Q	T	L	Q	I	L	A	I	V	A	L	V	V	A	A	I	I	A	I	V	V	W	T	I	V	L	I	E	Y	R	K	I	L	R	Q	R	K	I
126	75		84	4	136	4	LTNP 5	22	3_2	1	M	Q	T	L	Q	I	L	A	I	V	A	L	V	V	A	A	I	I	A	I	V	V	W	S	I	V	L	I	E	Y	R	K	I	L	R	Q	R	K	I
127	76		86	4	95	3	LTNP 5	17	1_2	1	M	Q	T	L	Q	I	A	A	I	V	A	L	V	I	A	A	I	I	A	I	V	V	W	S	I	V	L	I	E	Y	R	K	I	L	R	Q	R	K	I
128	76		84	4	118	3	LTNP 5	22	2_29	1	M	Q	T	V	Q	I	L	A	I	V	A	L	V	V	A	A	I	I	A	I	V	V	W	S	I	V	V	I	E	Y	R	K	I	L	R	Q	R	K	I
129	76		77	3	127	4	LTNP 5	22	5_71	1	M	Q	T	L	R	I	A	A	I	V	A	L	V	I	A	A	I	I	A	I	V	V	W	S	I	V	L	I	E	Y	K	K	I	L	R	Q	R	K	I
130	77		78	3	88	3	LTNP 5	22	5_50	3	M	Q	T	L	Q	I	L	A	I	V	A	L	V	V	A	A	I	I	A	V	V	V	W	T	I	V	L	I	E	Y	R	K	I	L	R	Q	R	K	I
131	77		82	4	115	3	LTNP 5	22	4_8	2	M	Q	T	L	Q	I	L	A	I	V	A	L	V	V	A	A	I	I	A	I	V	V	W	S	I	V	L	I	E	Y	R	K	I	L	R	Q	R	K	I
132	77		92	4	141	4	LTNP 5	17	1_64	1	M	Q	T	L	Q	I	A	A	I	V	A	L	V	V	A	A	I	I	A	I	V	V	W	S	I	V	L	I	E	Y	R	K	I	L	R	Q	R	R	I
133	78		83	4	101	3	LTNP 5	22	3_40	1	M	Q	T	L	Q	I	L	A	I	V	A	L	V	V	A	A	I	I	A	I	V	V	W	S	I	V	L	L	E	Y	R	K	I	L	R	Q	R	K	I
134	78		83	4	109	3	LTNP 5	22	4_26	1	M	Q	T	L	Q	I	L	A	I	V	A	L	V	V	A	A	I	I	A	I	V	V	W	S	I	V	L	I	E	Y	R	K	I	L	R	Q	R	K	I
135	78		85	4	124	4	LTNP 5	22	4_9	1	M	Q	T	V	Q	I	L	A	I	V	A	L	V	V	A	A	I	I	A	I	V	V	W	S	I	V	L	I	E	Y	K	K	I	L	R	Q	R	K	I
136	80		93	4	88	3	LTNP 5	22	4_10	2	M	Q	T	L	Q	I	L	A	I	V	A	L	V	V	A	A	I	I	A	I	V	V	W	T	I	V	L	I	E	Y	R	K	I	L	R	Q	R	K	I
137	80		90	4	117	3	LTNP 5	17	2_66	1	M	Q	T	L	Q	I	V	A	I	V	A	L	V	V	A	A	I	I	A	I	V	V	W	S	I	V	L	I	E	Y	K	K	I	L	R	Q	R	K	I
138	81		78	3	104	3	LTNP 5	22	4_4	4	M	Q	T	L	Q	I	L	A	I	V	A	L	V	V	A	A	I	I	A	I	V	V	W	S	I	V	L	I	E	Y	R	R	I	L	R	Q	R	K	I
139	81		86	4	121	4	LTNP 5	22	5_54	2	M	Q	T	L	Q	I	L	A	I	V	A	L	V	V	A	A	I	I	A	I	V	V	W	S	I	V	L	I	E	Y	R	R	I	L	R	Q	R	K	I
140	82		88	4	125	4	LTNP 5	22	5_66	1	M	Q	T	L	Q	I	L	A	I	V	A	L	V	V	A	A	I	I	A	V	V	V	W	T	I	V	L	I	E	Y	R	K	I	L	R	Q	R	K	I
141	83		88	4	129	4	LTNP 5	22	4_19	1	M	Q	T	L	Q	I	L	A	I	V	A	L	V	V	A	A	I	I	A	I	V	V	W	T	I	V	L	I	E	Y	R	K	I	L	R	Q	R	K	I
142	19		52	2	21	1	NP 1	5	1_80	1	M	Q	S	L	V	I	V	A	I	V	A	L	V	V	A	I	I	I	E	I	V	V	W	S	I	V	F	I	E	Y	R	K	I	L	R	Q	R	K	I
143	39		81	4	136.905	4	NP 1	5	2_50	2	M	Q	S	L	V	I	V	A	I	V	A	L	V	V	A	I	I	I	A	I	V	V	W	S	I	V	L	I	E	Y	R	K	I	L	R	Q	R	K	I
144	40		77	3	151.315	4	NP 1	9	1_52	9	M	Q	S	L	V	I	V	T	I	V	A	L	V	V	A	I	I	I	A	I	V	V	W	S	I	V	I	I	E	Y	R	K	I	L	R	Q	R	K	I
145	42		83	4	149.674	4	NP 1	5	2_9	19	M	Q	S	L	V	I	V	A	I	V	A	L	V	V	A	I	I	I	A	I	V	V	W	S	I	V	F	I	E	Y	R	K	I	L	R	Q	R	K	I
146	43		81	4	138.139	4	NP 1	5	1_71	2	M	Q	S	L	G	I	V	A	I	V	A	L	V	V	A	I	I	I	A	I	V	V	W	S	I	V	F	I	E	Y	R	K	I	L	R	Q	R	K	I
147	43		87	4	153	4	NP 1	5	2_31	5	M	Q	S	L	E	I	V	A	I	V	A	L	V	V	A	I	I	I	A	I	V	V	W	S	I	V	F	I	E	Y	R	K	I	L	R	Q	R	K	I
148	43		81	4	161.414	5	NP 1	9	2_28	2	M	Q	S	L	V	I	V	T	I	V	A	L	V	V	A	I	I	I	A	I	V	V	W	S	I	V	I	I	E	Y	R	K	I	L	R	Q	R	K	I
149	44		83	4	97.9395	3	NP 1	5	2_85	1	M	Q	S	L	V	I	V	A	I	V	A	L	V	V	A	I	I	I	A	I	V	V	W	S	I	V	F	I	E	Y	R	K	I	L	R	Q	R	K	I
150	44		83	4	100.77	3	NP 1	9	1_71	3	M	Q	S	L	T	I	V	A	I	V	A	L	V	V	A	I	I	I	A	I	V	V	W	S	I	V	L	I	E	Y	R	K	I	L	R	Q	R	K	I
151	45		98	4	143.476	4	NP 1	9	1_65	1	M	Q	P	L	T	I	V	A	I	V	A	L	V	V	A	I	I	I	A	I	V	V	W	S	I	V	L	I	E	Y	R	K	I	L	K	Q	R	K	I
152	45		82	4	162.365	5	NP 1	9	2_54	1	M	Q	P	L	T	I	V	T	I	V	A	L	V	V	A	I	I	I	A	I	V	V	W	S	I	V	L	I	E	Y	R	K	I	L	R	Q	R	K	I
153	46		78	3	153.996	4	NP 1	9	2_1	10	M	Q	S	L	V	I	V	T	I	V	A	L	V	V	A	I	I	I	A	I	V	V	W	S	I	V	L	I	E	Y	R	K	I	L	R	Q	R	K	I
154	47		78	3	162.28	5	NP 1	9	2_32	1	M	Q	S	L	V	I	I	T	I	V	A	L	V	V	A	I	I	I	A	I	V	V	W	S	I	V	L	I	E	Y	R	K	I	L	R	Q	R	K	I
155	48		81	4	137.925	4	NP 1	5	1_59	1	M	Q	S	L	V	I	V	A	I	V	A	L	V	V	A	I	I	I	A	I	V	V	W	S	I	V	F	I	E	Y	R	K	I	L	R	Q	R	K	I
156	48		83	4	156.167	4	NP 1	9	2_3	6	M	K	S	L	V	I	V	A	I	V	A	L	V	V	A	I	I	I	A	I	V	V	W	S	I	V	F	I	E	Y	R	K	I	L	R	Q	R	K	I
157	49		76	3	88.5391	3	NP 1	9	2_6	6	M	Q	S	L	V	I	V	T	I	V	A	L	V	V	A	I	I	I	A	I	V	V	W	S	I	V	F	I	E	Y	R	K	I	L	R	Q	R	K	I
158	49		84	4	108.556	3	NP 1	9	2_34	1	M	Q	S	L	V	I	V	S	I	V	A	L	V	V	A	I	I	I	A	I	V	V	W	S	I	V	L	I	E	Y	R	K	I	L	R	Q	R	K	I
159	50		85	4	156.853	4	NP 1	5	2_6	1	M	Q	S	L	V	I	V	A	I	V	A	L	V	V	A	I	I	I	A	I	V	V	W	S	I	V	F	I	E	Y	R	K	I	L	R	Q	R	K	I
160	51		84	4	157.268	4	NP 1	9	2_47	1	M	Q	S	L	V	I	V	S	I	V	A	L	V	V	A	I	I	I	A	I	V	V	W	S	I	V	L	I	E	Y	R	K	I	L	R	Q	R	K	I
161	53		87	4	144.796	4	NP 1	5	2_87	1	M	Q	S	L	V	I	V	A	I	V	A	L	V	V	A	I	I	I	A	I	V	V	W	S	I	V	F	I	E	Y	R	K	I	L	R	Q	R	K	I
162	54		81	4	130.786	4	NP 1	9	2_9	1	M	Q	S	L	V	I	V	T	I	V	A	L	V	V	A	I	I	I	A	I	V	V	W	S	I	V	L	I	E	Y	R	K	I	L	R	Q	R	K	I
163	54		92	4	132.866	4	NP 1	9	1_84	1	M	Q	P	L	T	I	V	A	I	V	A	L	V	V	A	I	I	I	A	I	V	V	W	S	I	V	L	I	E	Y	R	K	I	L	K	Q	R	K	I
164	34		13	1	20	1	NP 2	11	3_7	1	M	H	P	I	Q	I	L	A	I	V	A	L	V	V	A	G	I	I	A	I	V	V	W	T	I	V	I	I	E	Y	R	K	I	L	R	Q	R	K	I
165	38		89	4	38	1	NP 2	11	3_20a	1	M	L	P	I	Q	I	L	A	I	V	A	L	V	V	A	G	I	I	A	I	V	V	W	T	I	V	I	I	E	Y	R	K	I	L	R	Q	R	K	I
166	52		101	5	128	4	NP 2	11	3_25	6	M	P	P	V	Q	I	L	A	I	V	A	L	V	V	A	G	I	I	A	I	V	V	W	T	I	V	I	I	E	Y	R	K	I	L	R	Q	R	K	I
167	55		90	4	124	4	NP 2	11	3_28	1	M	Y	P	I	Q	I	L	A	I	V	A	L	V	V	A	G	I	I	A	I	V	V	W	T	I	V	I	I	E	Y	R	K	I	L	R	Q	R	K	I
168	56		91	4	74	2	NP 2	11	4_52	1	M	L	P	I	Q	I	L	A	I	V	A	L	V	V	V	G	I	I	A	I	V	V	W	T	I	V	I	I	E	Y	R	K	I	L	R	Q	R	K	I
169	56		94	4	123	4	NP 2	11	3_29	1	M	T	P	V	Q	I	L	A	I	V	A	L	V	V	A	G	I	I	A	I	V	V	W	T	I	V	I	I	E	Y	R	K	I	L	R	Q	R	K	I
170	58		83	4	110	3	NP 2	6	4_5	2	M	L	P	V	Q	I	L	A	I	V	A	L	V	V	A	G	I	I	A	I	V	V	W	T	I	V	I	I	E	Y	R	K	I	L	R	Q	R	K	I
171	58		88	4	128	4	NP 2	6	4_8	1	M	Q	P	V	Q	I	L	A	I	V	A	L	V	V	A	G	I	I	A	I	V	V	W	T	I	V	I	I	E	Y	R	K	I	L	R	Q	R	K	I
172	59		96	4	120	3	NP 2	11	4_67	1	M	P	P	V	Q	I	L	A	I	V	A	L	V	V	A	G	I	I	A	I	V	V	W	T	I	V	I	I	E	Y	R	K	I	L	R	Q	R	K	I
173	61		96	4	122	4	NP 2	11	3_38	1	M	L	P	V	Q	I	L	A	I	V	A	L	V	V	A	G	I	V	A	I	V	V	W	T	I	V	I	I	E	Y	R	K	I	L	R	Q	R	K	I
174	62		95	4	131	4	NP 2	11	3_10	3	M	H	P	I	Q	I	L	A	I	V	A	L	V	V	A	G	I	I	A	I	V	V	W	T	I	V	I	I	E	Y	R	K	I	L	R	Q	R	K	I
175	64		99	4	92	3	NP 2	6	2_66	1	M	Q	P	V	H	I	L	A	I	V	A	L	V	V	A	G	I	I	A	I	V	V	W	T	I	V	I	I	E	Y	R	K	I	L	R	Q	R	K	I
176	65		86	4	97.2136	3	NP 2	6	2_23	3	M	Q	P	V	Q	I	L	A	I	V	A	L	V	V	A	G	I	I	A	I	V	V	W	T	I	V	I	I	E	Y	R	K	I	L	R	Q	R	K	I
177	65		91	4	128	4	NP 2	11	3_32	4	M	P	P	V	Q	I	L	A	I	V	A	L	V	V	A	G	I	I	A	I	V	V	W	T	I	V	I	I	E	Y	R	K	I	L	R	Q	R	K	I
178	66		96	4	73	2	NP 2	11	4_61	1	M	L	P	V	Q	I	L	A	I	V	A	L	V	V	V	G	I	I	A	I	V	V	W	T	I	V	I	I	E	Y	R	K	I	L	R	Q	R	K	I
179	66		95	4	103	3	NP 2	6	4_11	1	M	H	P	I	Q	I	L	A	I	V	A	L	V	V	A	G	I	I	A	I	V	V	W	T	I	V	I	I	E	Y	R	K	I	L	R	Q	R	K	I
180	66		99	4	149	4	NP 2	11	2_41	2	M	P	P	I	Q	I	L	A	I	V	A	L	V	V	A	G	I	I	A	I	V	V	W	T	I	V	I	I	E	Y	R	K	I	L	R	Q	R	K	I
181	66		89	4	161	5	NP 2	11	2_1	2	M	L	P	I	Q	I	L	A	I	V	A	L	V	V	A	G	I	I	A	I	V	V	W	T	I	V	I	I	E	Y	R	K	I	L	R	Q	R	K	I
182	67		94	4	125.508	4	NP 2	6	2_70	1	M	P	P	V	Q	I	L	A	I	V	A	L	V	V	A	G	I	I	A	I	V	V	W	T	I	V	I	I	E	Y	R	K	I	L	R	Q	R	K	I
183	67		99	4	137	4	NP 2	11	4_79	1	M	L	P	V	Q	I	L	A	I	V	A	L	V	V	A	G	I	I	A	I	V	V	W	T	I	V	I	I	E	Y	R	K	I	L	R	Q	R	K	I
184	67		97	4	153	4	NP 2	11	4_84	1	M	H	S	I	Q	I	L	A	I	V	A	L	V	V	A	G	I	I	A	I	V	V	W	T	I	V	I	I	E	Y	R	K	I	L	R	Q	R	K	I
185	68		97	4	138	4	NP 2	6	2_75	1	M	P	P	I	Q	I	L	A	I	V	A	L	V	V	A	G	I	I	A	I	V	V	W	T	I	V	I	I	E	Y	R	K	I	L	R	Q	R	K	I
186	69		98	4	93	3	NP 2	6	1_21	1	M	Q	P	V	H	I	L	A	I	V	A	L	V	V	A	G	I	I	A	I	V	V	W	T	I	V	I	I	E	Y	R	K	I	L	R	Q	R	K	I
187	69		96	4	151	4	NP 2	11	3_24	1	M	P	P	I	Q	I	L	A	I	V	A	L	V	V	A	G	I	I	A	I	V	V	W	T	I	V	I	I	E	Y	R	K	I	L	R	Q	R	K	I
188	70		87	4	65	2	NP 2	6	2_17	5	M	L	P	V	Q	I	L	A	I	V	A	L	V	V	V	G	I	I	A	I	V	V	W	T	I	V	I	I	E	Y	R	K	I	L	R	Q	R	K	I
189	72		95	4	82	3	NP 2	6	4_25	1	M	H	P	V	Q	I	L	A	I	V	A	L	V	V	A	G	I	I	A	I	V	V	W	T	I	V	I	I	E	Y	R	K	I	L	R	Q	R	K	I
190	72		94	4	122	4	NP 2	11	3_3	3	M	L	P	V	Q	I	L	A	I	V	A	L	V	V	A	G	I	I	A	I	V	V	W	T	I	V	I	I	E	Y	R	K	I	L	R	Q	R	K	I
191	73		90	4	53	2	NP 2	11	2_46	2	M	L	P	I	Q	I	L	A	I	V	A	L	V	V	V	G	I	I	A	I	V	V	W	T	I	V	I	I	E	Y	R	K	I	L	R	Q	R	K	I
192	73		102	5	65	2	NP 2	6	4_21	1	M	H	P	I	Q	I	L	A	I	V	A	L	V	V	V	G	I	I	A	I	V	V	W	T	I	V	I	I	E	Y	R	K	I	L	R	Q	R	K	I
193	73		99	4	68	2	NP 2	6	2_49	3	M	H	P	V	Q	I	L	A	I	V	A	L	V	V	V	G	I	I	A	I	V	V	W	T	I	V	I	I	E	Y	R	K	I	L	R	Q	R	K	I
194	73		96	4	138.674	4	NP 2	6	2_15	10	M	P	P	V	Q	I	L	A	I	V	A	L	V	V	A	G	I	I	A	I	V	V	W	T	I	V	I	I	E	Y	R	K	I	L	R	Q	R	K	I
195	78		93	4	62.8294	2	NP 2	6	2_29	3	M	Q	P	V	Q	I	L	A	I	V	A	L	V	V	V	G	I	I	A	I	V	V	W	T	I	V	I	I	E	Y	R	K	I	L	R	Q	R	K	I
196	43		91	4	88.4237	3	NP 3	5	2_50	1	M	Q	S	L	V	I	V	A	I	V	A	L	V	V	A	A	I	I	A	I	V	V	W	T	I	A	F	I	E	Y	R	K	L	L	R	Q	R	K	I
197	47		97	4	108	3	NP 3	5	3_85	1	M	Q	S	L	V	I	V	A	I	V	A	L	V	V	A	V	I	I	A	I	V	V	W	T	I	A	F	I	E	Y	R	K	L	L	R	Q	R	K	I
198	47		113	5	154	4	NP 3	10	6_43	7	M	Q	S	L	V	I	V	A	I	V	A	L	V	V	A	A	I	L	A	I	V	V	W	T	I	A	F	I	E	Y	R	K	L	L	R	Q	R	K	I
199	48		111	5	123.067	4	NP 3	10	1_3	1	M	Q	S	L	V	V	V	S	I	V	A	L	V	V	A	A	I	I	A	I	V	V	W	T	I	A	F	I	E	Y	R	K	L	L	R	Q	R	K	I
200	49		109	5	129.039	4	NP 3	10	1_25	1	M	Q	S	L	V	V	I	S	I	V	A	L	V	V	A	A	I	I	A	I	V	V	W	T	I	A	F	I	E	Y	R	K	L	L	R	Q	R	K	I
201	50		99	4	102.072	3	NP 3	10	6_15	1	M	Q	S	L	V	V	V	A	I	V	A	L	V	V	A	A	I	I	A	I	V	V	W	T	I	A	F	I	E	Y	R	K	L	L	R	Q	R	K	I
202	50		112	5	108.782	3	NP 3	5	2_77	1	M	Q	S	L	V	I	V	A	I	V	A	L	V	V	A	A	I	I	A	I	V	V	W	T	I	A	F	I	E	Y	R	K	L	L	R	Q	R	K	I
203	50		103	5	109	3	NP 3	10	1_2	9	M	K	S	L	V	V	V	S	I	V	A	L	V	V	A	A	I	I	A	I	V	V	W	T	I	A	F	I	E	Y	R	K	L	L	R	Q	R	K	I
204	51		93	4	96	3	NP 3	5	2_61	20	M	Q	S	L	V	I	V	A	I	V	A	L	V	V	A	A	I	I	A	I	V	V	W	T	I	A	F	I	E	Y	R	K	L	L	R	Q	R	K	I
205	51		96	4	109.001	3	NP 3	10	2_13	2	M	Q	S	L	V	I	V	A	I	V	A	L	V	V	A	A	I	I	A	I	V	V	W	T	I	A	F	I	E	Y	R	K	L	L	R	Q	R	K	I
206	52		94	4	75	2	NP 3	5	3_66	1	M	Q	S	L	V	I	V	A	I	V	A	L	V	V	A	A	I	I	A	I	V	V	W	T	I	A	F	I	E	Y	K	K	L	L	R	Q	R	K	I
207	52		111	5	111.277	3	NP 3	10	1_41	1	M	Q	S	L	V	V	V	A	I	V	A	L	V	V	A	A	I	I	A	I	I	V	W	T	I	A	F	I	E	Y	R	K	L	L	R	Q	R	K	I
208	53		105	5	102.79	3	NP 3	5	2_72	2	M	Q	S	L	V	I	V	A	I	V	A	L	V	V	A	A	I	I	A	I	V	V	W	T	I	A	F	I	E	Y	R	K	L	L	R	Q	R	K	I
209	53		102	5	104.041	3	NP 3	10	3_41	1	M	K	S	L	V	I	V	S	I	V	A	L	V	V	A	A	I	I	A	I	V	V	W	T	I	A	F	I	E	Y	R	K	L	L	R	Q	R	K	I
210	53		100	4	105	3	NP 3	5	2_80	8	M	Q	S	L	V	I	V	A	I	V	A	L	V	V	A	A	I	I	A	I	V	V	W	T	I	A	F	I	E	Y	K	K	L	L	R	Q	R	K	I
211	56		112	5	115.605	3	NP 3	10	1_13	7	M	Q	S	L	V	V	V	A	I	V	A	L	V	V	A	A	I	I	A	I	V	V	W	T	I	A	F	I	E	Y	R	K	L	L	R	Q	R	K	I
212	57		97	4	88.1568	3	NP 3	10	6_29	1	M	K	S	L	V	I	V	A	I	V	A	L	V	V	A	A	I	I	A	I	V	V	W	T	I	A	F	I	E	Y	R	K	L	L	R	Q	R	K	I
213	60		113	5	140.088	4	NP 3	10	1_9	1	M	Q	S	L	V	I	V	A	I	V	A	L	V	V	A	A	I	L	A	I	V	V	W	T	I	A	F	I	E	Y	R	K	L	L	R	Q	R	K	I
214	61		111	5	144.329	4	NP 3	10	2_2	1	M	Q	S	L	V	V	V	S	I	V	A	L	V	V	A	A	I	L	A	I	V	V	W	T	I	A	F	I	E	Y	R	K	L	L	R	Q	R	K	I
215	62		100	4	101	3	NP 3	5	2_69	2	M	Q	S	L	V	I	V	A	I	V	A	L	V	V	A	A	I	I	A	I	V	V	W	T	I	A	F	I	E	Y	R	K	L	L	R	Q	R	K	I
216	63		99	4	96.436	3	NP 3	5	2_94	1	M	Q	S	L	V	I	V	A	I	V	A	L	V	V	A	A	I	I	A	I	V	V	W	T	I	A	F	I	E	Y	R	K	L	L	R	Q	R	K	I
217	65		107	5	99.5234	3	NP 3	5	2_87	1	M	Q	S	L	V	I	V	A	I	V	A	L	V	V	A	A	I	I	A	I	V	V	W	T	I	A	F	I	E	Y	R	K	L	L	R	Q	R	K	I
218	66		102	5	81	3	NP 3	2	3_56	1	M	Q	S	L	V	I	V	A	I	V	A	L	V	I	A	A	I	I	A	I	V	V	W	T	I	A	F	I	E	Y	R	K	L	L	R	Q	R	K	I
219	69		91	4	67.4064	2	NP 3	2	3_80	1	M	Q	S	L	V	I	V	A	I	V	A	L	V	V	A	A	I	I	A	I	V	V	W	T	I	A	F	I	E	Y	R	K	L	L	R	Q	R	K	I
220	69		101	5	101	3	NP 3	2	1_73	1	M	Q	S	L	V	I	V	A	I	V	A	L	V	I	A	A	I	I	A	I	V	V	W	T	I	A	F	I	E	Y	R	K	L	L	R	Q	R	K	I
221	72		102	5	84	3	NP 3	2	3_58	1	M	Q	S	L	V	I	V	A	I	V	A	L	V	V	A	A	I	I	A	I	V	V	W	T	I	A	F	I	E	Y	R	K	L	L	R	Q	R	K	I
222	75		94	5	109	3	NP 3	2	2_10	36	M	Q	S	L	V	I	V	A	I	V	A	L	V	V	A	A	I	I	A	I	V	V	W	T	I	A	F	I	E	Y	R	K	L	L	R	Q	R	K	I
223	77		15	1	39	1	NP 3	2	2_83	1	M	Q	S	L	V	I	V	A	I	V	A	L	V	V	A	A	I	I	A	I	V	V	W	T	I	A	F	I	K	Y	R	K	L	L	R	Q	R	K	I
224	36		26	1	153	4	NP 4	12	4_90	1	M	Q	P	L	N	I	L	A	I	V	A	L	V	V	A	A	I	L	A	I	V	V	W	T	I	V	F	I	E	Y	R	K	I	L	R	Q	R	K	I
225	55		112	5	133	4	NP 4	12	2_58	4	M	Q	S	L	N	I	L	V	I	V	A	L	V	V	A	A	I	L	A	I	V	V	W	T	I	V	F	I	E	Y	R	K	I	L	R	Q	R	K	I
226	59		109	5	141	4	NP 4	12	3_89	1	M	Q	S	L	N	I	L	A	I	V	A	L	V	V	A	T	I	L	A	I	V	V	W	T	I	V	F	I	E	Y	R	K	I	L	R	Q	R	K	I
227	63		111	5	126	4	NP 4	12	3_59	1	M	Q	S	L	N	I	L	A	I	V	A	L	V	V	A	V	I	I	A	I	V	V	W	T	I	V	F	I	E	Y	R	K	I	L	R	Q	R	K	I
228	64		110	5	133	4	NP 4	12	2_52	1	M	Q	S	L	N	I	L	A	I	V	A	L	V	V	A	A	I	L	A	I	V	V	W	T	I	V	F	I	E	Y	R	K	I	L	R	Q	R	K	I
229	64		109	5	158	4	NP 4	12	2_69	1	M	Q	S	L	N	I	L	V	I	V	A	L	V	V	A	A	I	L	A	I	V	V	W	T	I	V	F	I	E	Y	R	K	I	L	R	Q	R	K	I
230	68		112	5	151	4	NP 4	12	2_49	3	M	Q	S	L	N	I	L	A	I	V	A	L	V	V	A	V	I	I	A	I	V	V	W	T	I	V	F	I	E	Y	R	K	I	L	R	Q	R	K	I
231	72		110	5	143	4	NP 4	12	3_67	18	M	Q	S	L	N	I	L	A	I	V	A	L	V	V	A	A	I	L	A	I	V	V	W	T	I	V	F	I	E	Y	R	K	I	L	R	Q	R	K	I
232	33		81	4	123	4	RP 1	4	4_11	1	M	Q	S	I	Q	I	L	A	I	V	A	L	V	V	A	T	I	I	A	I	V	V	W	S	I	V	F	I	E	Y	R	K	I	L	R	Q	R	K	I
233	43		72	3	76	2	RP 1	4	3_37	1	M	Q	S	I	Q	I	L	A	I	V	A	L	V	V	A	A	I	I	A	I	V	V	W	S	I	V	F	I	E	Y	R	K	I	L	R	Q	R	K	I
234	48		67	3	134	4	RP 1	4	1_58	1	M	Q	S	I	Q	I	L	A	I	V	A	L	V	V	A	A	I	I	A	I	V	V	W	S	I	V	F	I	E	Y	R	K	I	L	R	Q	R	K	L
235	49		89	4	141	4	RP 1	4	3_31	1	M	Q	S	I	Q	I	L	A	I	V	A	L	V	V	A	A	I	I	A	I	V	V	W	S	I	V	F	I	E	Y	R	K	I	L	R	Q	R	E	I
236	50		96	4	119	3	RP 1	4	4_7	1	M	Q	S	I	Q	I	L	A	I	V	A	L	V	V	A	A	I	I	A	I	V	V	W	S	I	V	F	I	E	Y	R	K	I	L	R	Q	R	K	I
237	52		96	4	158	4	RP 1	4	3_40	1	M	Q	S	I	Q	I	L	A	I	V	A	L	V	V	A	A	I	I	A	I	V	V	W	S	I	V	F	I	E	Y	R	K	I	L	K	Q	R	K	I
238	53		89	4	53	2	RP 1	4	3_26a	1	M	Q	S	I	Q	I	L	A	I	V	A	L	V	V	T	A	I	I	A	I	V	V	W	S	I	V	F	I	E	Y	R	K	I	L	R	Q	R	K	I
239	60		91	4	146	4	RP 1	4	4_18	1	M	Q	S	I	Q	I	L	A	I	V	A	L	A	V	A	A	I	I	A	I	V	V	W	S	I	V	F	I	E	Y	R	K	I	L	R	Q	R	K	I
240	62		94	4	136	4	RP 1	4	3_23	22	M	Q	S	I	Q	I	L	A	I	V	A	L	V	V	A	A	I	I	A	I	V	V	W	S	I	V	F	I	E	Y	R	K	I	L	R	Q	R	K	I
241	64		92	4	155	4	RP 1	4	1_52	1	M	Q	S	I	Q	I	L	T	I	V	A	L	V	V	A	A	I	I	A	I	V	V	W	S	I	V	F	I	E	Y	R	K	I	L	R	Q	R	K	I
242	66		98	4	78	2	RP 1	4	2_59	2	M	Q	S	I	Q	I	L	A	I	V	A	L	V	V	T	A	I	I	A	I	V	V	W	S	I	V	F	I	E	Y	R	K	I	L	R	Q	R	K	I
243	66		94	4	117	3	RP 1	4	4_4	1	M	Q	S	I	Q	I	L	A	I	V	A	L	V	V	A	A	I	I	A	I	V	V	W	S	I	V	F	I	E	Y	R	R	I	L	R	Q	R	K	I
244	68		93	4	144	4	RP 1	4	2_63	1	M	Q	S	I	Q	I	L	A	I	V	A	L	V	A	A	A	I	I	A	I	V	V	W	S	I	V	F	I	E	Y	R	K	I	L	R	Q	R	K	I
245	70		92	4	141	4	RP 1	4	3_6	1	M	Q	S	I	Q	I	L	A	I	V	A	L	V	V	A	A	I	I	A	I	V	V	W	S	I	V	F	R	E	Y	R	K	I	L	R	Q	R	K	I
246	29		27	1	5	1	RP 2	16	1_5	1	M	Q	S	L	E	T	L	A	I	V	A	L	V	V	A	A	I	L	A	I	V	V	W	S	I	V	F	I	E	Y	R	K	I	L	R	Q	R	K	I
247	72		103	5	125	4	RP 2	16	3_23	1	M	K	S	L	E	T	L	A	I	V	A	L	V	V	A	A	I	L	A	I	V	V	W	S	I	V	F	I	E	Y	R	K	I	L	R	Q	R	K	I
248	72		105	5	140	4	RP 2	16	2_63	1	M	L	S	L	E	T	L	A	I	V	A	L	V	V	A	A	I	L	A	I	V	V	W	S	I	V	F	I	E	Y	R	K	I	L	R	Q	R	K	I
249	73		102	5	119	3	RP 2	16	1_1	2	M	R	S	L	E	I	L	A	I	V	A	L	V	V	A	A	I	L	A	I	V	V	W	S	I	V	F	I	E	Y	R	K	I	L	R	Q	R	K	I
250	74		99	4	135	4	RP 2	16	1_24	1	M	Q	S	L	E	T	L	A	I	V	A	L	V	V	A	A	I	L	A	I	V	V	W	S	I	V	F	I	E	Y	R	K	I	L	R	Q	R	K	I
251	75		102	5	140	4	RP 2	16	2_51	1	M	Q	S	L	E	T	L	A	I	V	A	L	V	V	A	A	I	L	A	I	V	V	W	S	I	V	F	I	E	Y	R	K	I	L	R	Q	R	K	I
252	75		104	5	148	4	RP 2	16	1_44	1	M	Q	S	L	E	T	L	A	I	V	A	L	V	V	A	A	I	L	A	I	V	V	W	S	I	V	F	I	E	Y	R	K	I	L	R	Q	R	K	I
253	77		101	5	159	4	RP 2	16	2_87	6	M	K	S	L	E	T	L	A	I	V	A	L	V	V	A	A	I	L	A	I	V	V	W	S	I	V	F	I	E	Y	R	K	I	L	R	Q	R	K	I
254	77		101	5	169	5	RP 2	16	1_37	1	M	Q	S	L	E	T	L	A	I	A	A	L	V	V	A	A	I	L	A	I	V	V	W	S	I	V	F	I	E	Y	R	K	I	L	R	Q	R	K	I
255	78		105	5	116	3	RP 2	16	1_39	3	M	Q	S	L	E	T	L	A	I	V	A	L	V	V	A	A	I	L	A	I	V	V	W	S	I	V	F	I	E	Y	R	K	I	L	R	Q	R	K	I
256	78		102	5	132	4	RP 2	16	1_26	3	M	L	S	L	E	I	L	A	I	V	A	L	V	V	A	A	I	L	A	I	V	V	W	S	I	V	F	I	E	Y	R	K	I	L	R	Q	R	K	I
257	78		103	5	153	4	RP 2	16	2_78	10	M	Q	S	L	E	T	L	A	I	V	A	L	V	V	A	A	I	L	A	I	V	V	W	S	I	V	F	I	E	Y	R	K	I	L	R	Q	R	K	I
258	80		100	4	115	3	RP 2	16	2_52	1	M	K	S	L	E	I	L	A	I	V	A	L	V	V	A	A	I	L	A	I	V	V	W	S	I	V	F	I	E	Y	R	K	I	L	R	Q	R	K	I
259	80		101	5	123	4	RP 2	16	2_77	3	M	Q	S	L	E	I	L	A	I	V	A	L	V	V	A	A	I	L	A	I	V	V	W	S	I	V	F	I	E	Y	R	K	I	L	R	Q	R	K	I
260	58		97	4	71	2	RP 3	8	4_74	1	M	Q	S	L	K	I	L	A	I	V	A	L	V	V	A	A	I	I	A	I	V	V	W	S	I	V	L	I	E	Y	R	K	I	L	R	Q	R	K	I
261	68		100	4	143	4	RP 3	8	2_25	1	M	Q	S	L	Q	I	L	T	I	V	A	L	V	V	A	A	I	I	A	I	V	V	W	S	I	V	L	I	E	Y	R	K	I	L	R	Q	R	K	I
262	69		99	4	113	3	RP 3	8	3_4	1	M	Q	S	L	K	I	L	A	I	V	A	L	V	V	A	A	I	I	A	I	V	V	W	S	I	V	L	I	E	Y	R	K	I	L	R	Q	R	K	I
263	69		105	5	136	4	RP 3	8	2_7	1	M	Q	S	L	Q	I	L	A	I	V	A	L	V	V	A	A	I	I	A	I	V	V	W	S	I	V	L	I	E	Y	R	K	I	L	K	Q	R	K	I
264	72		100	4	99	3	RP 3	8	2_12	2	M	Q	S	L	K	I	L	A	I	V	A	L	V	V	A	A	I	I	A	I	V	V	W	S	I	V	L	I	E	Y	R	K	I	L	R	Q	R	K	I
265	73		100	4	128	4	RP 3	8	2_26	4	M	Q	S	L	Q	I	L	A	I	V	A	L	V	V	A	A	I	I	A	I	V	V	W	S	I	V	L	I	E	Y	R	K	I	L	R	Q	R	K	I
266	74		102	5	114	3	RP 3	8	4_76	1	M	Q	S	L	A	I	L	A	I	V	A	L	V	V	A	A	I	I	A	I	V	V	W	S	I	V	L	I	E	Y	R	K	I	L	R	Q	R	K	I
267	74		111	5	152	4	RP 3	8	2_16	1	M	Q	S	L	E	I	L	A	I	V	A	L	I	V	A	V	I	I	A	I	V	V	W	S	I	V	L	I	E	Y	R	K	I	L	R	Q	R	K	I
268	76		93	4	112	3	RP 3	8	3_3	1	M	Q	S	L	G	I	L	A	I	V	A	L	V	V	A	A	I	L	A	I	V	V	W	S	I	V	L	I	E	Y	R	K	I	L	R	Q	R	K	I
269	77		110	5	136	4	RP 3	8	2_9	1	M	Q	S	L	Q	I	L	A	I	A	A	L	V	V	A	A	I	I	A	I	V	V	W	S	I	V	L	I	E	Y	R	K	I	L	R	Q	R	K	I
270	78		95	4	132	4	RP 3	8	2_43	4	M	Q	S	L	K	I	L	A	I	V	A	L	V	V	A	A	I	I	A	I	V	V	W	S	I	V	L	I	E	Y	R	K	I	L	R	Q	R	K	I
271	78		106	5	158	4	RP 3	8	3_18	1	M	Q	S	L	E	I	L	A	I	V	A	L	V	V	A	A	I	I	A	I	V	V	W	S	I	V	L	I	E	Y	R	K	I	L	R	Q	R	K	I
272	79		100	4	66	2	RP 3	8	4_77	1	M	Q	S	L	Q	I	L	A	I	V	A	L	V	V	V	A	I	I	A	I	V	V	W	S	I	V	L	I	E	Y	R	K	I	L	R	Q	R	K	I
273	79		100	4	112	3	RP 3	8	3_21	1	M	Q	S	L	K	I	L	A	I	V	A	L	V	V	A	A	I	I	A	I	V	V	W	S	I	V	L	I	E	Y	R	K	I	L	K	Q	R	K	I
274	80		101	5	105	3	RP 3	8	2_14	6	M	Q	S	L	A	I	L	A	I	V	A	L	V	V	A	A	I	I	A	I	V	V	W	S	I	V	L	I	E	Y	R	K	I	L	R	Q	R	K	I
275	80		99	4	141	4	RP 3	8	3_15	1	M	Q	S	L	K	I	L	A	I	I	A	L	V	V	A	A	I	I	A	I	V	V	W	S	I	V	L	I	E	Y	R	K	I	L	R	Q	R	K	I
276	80		106	5	148	4	RP 3	8	3_6	1	M	Q	S	L	Q	I	L	A	I	V	A	L	V	V	A	A	I	I	A	I	V	V	W	S	I	V	L	I	E	Y	R	K	I	L	R	Q	R	K	I
277	83		100	4	76	2	RP 3	8	4_73	1	M	Q	S	L	Q	I	L	A	V	V	A	L	V	V	V	A	I	I	A	I	V	V	W	S	I	V	L	I	E	Y	R	K	I	L	R	Q	R	K	I
278	83		105	5	125	4	RP 3	8	3_28	1	M	Q	P	L	Q	I	L	A	I	V	A	L	V	A	A	A	I	I	A	I	V	V	W	S	I	V	L	I	E	Y	R	K	I	L	R	Q	R	K	I
279	84		108	5	122	4	RP 3	8	2_31	3	M	Q	P	L	Q	I	L	A	I	V	A	L	V	V	A	A	I	I	A	I	V	V	W	S	I	V	L	I	E	Y	R	K	I	L	R	Q	R	K	I
280	84		97	4	132	4	RP 3	8	4_87	1	M	Q	P	L	Q	I	L	A	I	V	A	L	V	V	A	A	I	I	A	I	V	V	W	S	I	V	L	I	E	Y	R	K	I	L	R	Q	R	K	I
281	89		101	5	113	3	RP 3	8	3_38	1	M	Q	S	L	A	I	L	A	I	V	A	L	V	V	A	A	I	I	A	I	V	V	W	S	I	V	L	I	E	Y	K	K	I	L	R	Q	R	K	I
282	23		34	1	95	3	RP 4	7	5_5	1	M	H	S	L	E	I	L	A	I	V	A	L	V	V	A	G	T	I	A	I	V	V	W	S	I	V	F	I	E	Y	R	K	I	L	R	Q	K	K	I
283	42		95	4	98	3	RP 4	7	6_39	1	M	H	S	L	E	I	L	A	I	V	A	L	V	V	A	G	I	I	A	I	V	V	W	S	I	V	I	I	E	Y	K	K	I	L	R	Q	K	K	I
284	56		91	4	98	3	RP 4	7	3_62	2	M	Q	S	L	E	I	L	A	I	V	A	L	V	V	A	G	I	I	A	I	V	V	W	S	I	V	I	I	E	Y	R	K	I	L	R	Q	K	K	I
285	59		94	4	113	3	RP 4	7	3_69a	1	M	Q	S	L	E	I	L	A	I	V	A	L	V	V	A	G	I	I	A	I	V	V	W	S	I	V	I	I	E	Y	R	K	I	L	R	Q	K	K	I
286	60		94	4	122	4	RP 4	7	2_53	5	M	H	S	L	E	I	L	A	I	V	A	L	V	V	A	G	I	I	A	I	V	V	W	S	I	V	I	I	E	Y	R	K	I	L	R	Q	K	K	I
287	61		93	4	90	3	RP 4	7	3_71	8	M	K	S	L	E	I	L	A	I	V	A	L	V	V	A	G	I	I	A	I	V	V	W	S	I	V	I	I	E	Y	R	K	I	L	R	Q	K	K	I
288	62		91	4	53	2	RP 4	7	3_66	1	M	K	S	L	E	I	L	A	I	V	A	L	V	V	A	G	I	I	A	I	V	V	W	S	I	V	I	I	E	Y	R	K	I	L	R	Q	K	K	I
289	64		90	4	57	2	RP 4	7	3_53	1	M	K	S	L	E	I	L	A	I	V	A	L	V	V	A	G	I	I	A	I	V	V	W	S	I	V	I	I	E	Y	R	K	I	L	R	Q	R	K	I
290	64		93	4	106	3	RP 4	7	3_49	4	M	K	S	L	E	I	L	A	I	V	A	L	V	V	A	G	I	I	A	I	V	V	W	S	I	V	I	I	E	Y	R	K	I	L	R	Q	K	K	I
291	67		84	4	105	3	RP 4	7	2_49	1	M	K	S	L	E	I	L	A	I	V	A	L	V	V	A	G	I	I	A	I	V	V	W	S	I	V	I	I	E	Y	R	K	I	L	R	Q	K	R	I
292	68		86	4	126	4	RP 4	7	3_64	3	M	H	S	L	E	I	L	A	I	V	A	L	V	V	A	G	I	I	A	I	V	V	W	S	I	V	I	I	E	Y	R	K	I	L	R	Q	K	K	I
293	68		93	4	126	4	RP 4	7	2_88	2	M	K	S	L	E	I	L	A	I	V	A	L	V	V	A	G	I	I	A	I	V	V	W	S	I	V	I	I	E	Y	R	K	I	L	R	Q	R	K	I
294	74		97	4	83	3	RP 4	7	3_72	3	M	H	S	L	E	I	L	A	I	V	A	L	V	V	A	G	I	I	A	I	V	V	W	S	I	V	F	I	E	Y	R	K	I	L	R	Q	K	K	I
295	32		13	1	10	1	RP 5	14	1_76	1	M	Q	S	L	E	I	L	A	I	V	A	L	V	V	A	A	L	I	A	I	V	V	W	T	I	V	L	I	E	Y	R	K	I	L	K	Q	R	K	I
296	36		77	3	24	1	RP 5	14	2_50	1	M	Q	S	L	E	I	V	A	I	V	A	L	V	V	A	A	L	I	A	I	V	V	W	T	I	V	L	I	E	Y	R	K	I	L	K	Q	R	K	I
297	36		83	4	37	1	RP 5	14	2_56	8	M	Q	S	L	E	I	L	A	I	V	A	L	V	V	A	A	L	I	A	I	V	V	W	T	I	V	L	I	E	Y	R	K	I	L	K	Q	R	K	I
298	42		22	1	12	1	RP 5	14	1_85	2	M	Q	S	L	E	I	L	A	I	V	A	L	V	V	A	A	L	I	A	I	V	V	W	T	I	V	L	I	E	Y	R	K	I	L	K	Q	R	K	I
299	58		33	1	6	1	RP 5	14	1_69	1	M	Q	S	L	E	I	L	A	I	V	A	L	V	V	A	A	L	I	A	I	V	V	W	T	I	V	L	I	E	Y	R	K	I	L	K	Q	R	K	I
300	69		97	4	106	3	RP 5	14	2_94	1	M	Q	S	L	E	I	L	A	I	V	A	L	V	A	A	A	L	I	A	I	V	V	W	T	I	V	L	I	E	Y	R	K	I	L	K	Q	R	K	I
301	77		102	5	93	3	RP 5	14	2_83	10	M	Q	S	L	E	I	L	A	I	V	A	L	V	V	A	A	L	I	A	I	V	V	W	T	I	V	L	I	E	Y	R	K	I	L	K	Q	R	K	I
302	77		91	4	115	3	RP 5	14	1_50	1	M	Q	S	L	E	I	L	A	I	V	A	L	V	V	A	A	L	I	A	I	V	V	W	T	I	V	L	I	E	Y	R	K	I	L	K	Q	R	K	I
303	78		96	4	70	2	RP 5	14	1_65	2	M	Q	S	L	E	I	L	A	I	V	A	L	V	V	A	A	L	I	A	I	V	V	W	T	I	V	L	I	E	Y	R	K	I	L	K	Q	R	K	I
304	81		102	5	103	3	RP 5	14	1_61	7	M	Q	S	L	E	I	L	A	I	V	A	L	V	V	A	A	L	I	A	I	V	V	W	T	I	V	L	I	E	Y	R	K	I	L	K	Q	R	K	I
											M	Q	S	L	Q	I	L	A	I	V	A	L	V	V	A	A	I	I	A	I	V	V	W	S	I	V	F	I	E	Y	R	K	I	L	R	Q	R	K	I
AVE	62.6447		90.3125		113.941						1	2	3	4	5	6	7	8	9	10	11	12	13	14	15	16	17	18	19	20	21	22	23	24	25	26	27	28	29	30	31	32	33	34	35	36	37	38	39
STD	12.5211		16.5875		33.4163
LOW	50.1236		73.725		80.5245
0.1	45		79		70
[truncated: 44 more columns]
